# Supplementary material for: From Biological Source to Energy Harvesting Device: Surface Protective Ionic Liquid Coatings for Electrical Performance Enhancement of Wood-Based Electronics
Source: Molecules. 2023 Sep 22;28(19):6758. doi: 10.3390/molecules28196758 (PMC10574724; doi:10.3390/molecules28196758)
Supplement: Supplementary file 1 [file molecules-28-06758-s001.zip]

Archive with 1 entries (1 files):
- molecules-2584822-supplementary.pdf
